# Supplementary material for: NIR and Reduction Dual-Sensitive Polymeric Prodrug Nanoparticles for Bioimaging and Combined Chemo-Phototherapy
Source: Polymers (Basel). 2022 Jan 11;14(2):287. doi: 10.3390/polym14020287 (PMC8779475; doi:10.3390/polym14020287)
Supplement: Supplementary file 1 [file polymers-14-00287-s001.zip]

Archive with 1 entries (1 files):
- polymers-1506539-supplementary.pdf
